# Supplementary material for: Bisavenathramide Analogues as Nrf2 Inductors and Neuroprotectors in In Vitro Models of Oxidative Stress and Hyperphosphorylation
Source: Antioxidants (Basel). 2021 Jun 10;10(6):941. doi: 10.3390/antiox10060941 (PMC8230565; doi:10.3390/antiox10060941)
Supplement: Supplementary file 1 [file antioxidants-10-00941-s001.zip]

Archive with 1 entries (1 files):
- antioxidants-1241317-supplementary.pdf
